# Supplementary material for: The Peak Plasma Concentration (Cmax)/Minimum Inhibitory Concentration (MIC) of bedaquiline and levofloxacin with special attention to the sputum conversion in the treatment of multidrug-resistant tuberculosis in Indonesia
Source: PLoS One. 2025 Dec 31;20(12):e0336210. doi: 10.1371/journal.pone.0336210 (PMC12755803; doi:10.1371/journal.pone.0336210)
Supplement: S3 Table — (XLSX) [file pone.0336210.s003.xlsx]

## Sheet: Sheet1
Variables	Groups	n	Shapiro-Wilk		Skewness (SE)	Ratio of Skewness	Kurtosis (SE)	Ratio of Kurtosis	Conclude the distribution of the sample
			Statistic	P value
Cmax Bedaquiline
	Conversion	28	0.959	0.323	0.560 (0.441)	1269	-0.091 (0.858)	-0.110	Normal
	Non conversion	4	0.657	0.003	-1.995 (1.014)	-1960	3.982 (2.619)	1520	Normal
Cmax/MIC ratio of Bedaquiline
	Conversion	26	0.962	0.789	0.854 (1.014)	0.842	0.413 (2.619)	1160	Normal
	Non conversion	4	0.887	0.004	0.974 (0.50)	1940	-0.049 (0.887)	-0.055	Normal
Cmax Levofloxacin
	Conversion	41	0.960	0.159	0.770 (0.369)	2086	1.569 (0.724)	2160	Normal
	Non conversion	7	0.927	0.527	-0.460 (0.794)	-0.579	0.042 (1.587)	0.026	Normal
Cmax/MIC ratio of Levofloxacin
	Conversion	36	0.754	0.000	2.330 (0.398)	5854	6.373 (0.778)	8191	Non-normal
	Non conversion	6	0.895	0.348	0.660 (0.845)	0.781	-1.405 (1.741)	-0.807	Normal
