# Supplementary material for: The Peak Plasma Concentration (Cmax)/Minimum Inhibitory Concentration (MIC) of bedaquiline and levofloxacin with special attention to the sputum conversion in the treatment of multidrug-resistant tuberculosis in Indonesia
Source: PLoS One. 2025 Dec 31;20(12):e0336210. doi: 10.1371/journal.pone.0336210 (PMC12755803; doi:10.1371/journal.pone.0336210)
Supplement: S4 Table — (XLSX) [file pone.0336210.s004.xlsx]

## Sheet: Sheet1
		Group 1 (Conversion)					Group 2 (Non Conversion)				Parametric test*	Non-parametric Test**
Variables	n					n
		Mean (mg/L)	95% CI for the mean	Median (mg/L)	Variance		Mean (mg/L)	95% CI for the mean	Median (mg/L)	Variance	P value	P value
Cmax of bedaquiline (n = 32)	28	1.54	1.24 to 1.83	1.46	0.58	4	0.70	-0.03 to 1.41	0.91	0.19	0.041	0.046
Cmax/MIC of bedaquiline (n = 30)***	26	9.10	6.18 to 12.01	6.53	52.02	4	1.65	-0.86 to 4.16	1.38	2.50	< 0.000	0.010
Cmax of Levofloxacin (n = 47)	41	11.36	9.56 to 13.15	11.49	32.30	7	10.97	4.91 to 17.04	11.52	43.04	0.873	0.930
Cmax/MIC of Levofloxacin (n =42)	36	53.24	39.78 to 66.70	45.64	1525.12	6	48.68	21.24 to 76.11	41.72	683.50	0.786	0.941
Notes: *unpaired t-test; ** Mann-Whitney; significant if the p-value <0.05; ***The variance between groups was not homogeneous, the Welch's t-test was used (equal variances are not assumed)
